# Supplementary material for: Novel Superelastic Polyesters Based on 2,5-Furandicarboxylic Acid for Potential Use in Ophthalmic Surgery
Source: Polymers (Basel). 2025 Dec 3;17(23):3220. doi: 10.3390/polym17233220 (PMC12694372; doi:10.3390/polym17233220)
Supplement: Supplementary file 1 [file polymers-17-03220-s001.zip]

Archive with 2 entries (2 files):
- PHF-PPeF mechanical test.mp4
- polymers-3976952-supplementary.pdf
